# Supplementary material for: AGImpute: imputation of scRNA-seq data based on a hybrid GAN with dropouts identification
Source: Bioinformatics. 2024 Feb 5;40(2):btae068. doi: 10.1093/bioinformatics/btae068 (PMC10877090; doi:10.1093/bioinformatics/btae068)
Supplement: btae068_Supplementary_Data [file btae068_supplementary_data.zip]

Archive with 4 entries (4 files):
- Fig.S1.png
- Fig.S3.png
- Fig.S2.png
- Final-SupplementaryFile.docx
